# Supplementary material for: Olfactory screening of Parkinson’s Disease patients and healthy subjects in China and Germany: A study of cross-cultural adaptation of the Sniffin’ Sticks 12-identification test
Source: PLoS One. 2019 Nov 8;14(11):e0224331. doi: 10.1371/journal.pone.0224331 (PMC6839844; doi:10.1371/journal.pone.0224331)
Supplement: S1 Table — Complete data set for Sniffin’ Sticks results, demographic data and clinical scores for Chinese and German patients, controls and healthy probands. (XLSX) [file pone.0224331.s001.xlsx]

## Sheet: Legend
codes
P***= Parkinson Patient Ulm
PB***=Parkinson Patient Beijing
C***=healthy Ulm
CB***= healthy Beijing
Headers
pu_=List with Ulm Patients
bp_= List with Beijing Patients
cu_= list with all Ulm healthy
cb_= list with all Beijing healthy

## Sheet: patients Ulm
pu_Proband	pu_Corrections	pu_gender (1=female, 2=male)	pu_age	pu_disease duration (months)	pu_education (years)	pu_UPDRS III	pu_smoking (1y,2n)	pu_pack years	pu_Stick 1	pu_Stick 2	pu_Stick 3	pu_Stick 4	pu_Stick 5	pu_Stick 6	pu_Stick 7	pu_Stick 8	pu_Stick 9	pu_Stick 10	pu_Stick 11	pu_Stick 12	pu_Stick 13	pu_Stick 14	pu_Stick 15	pu_Stick 16
P001		2	53	154	9	42	2		1	0	0	1	0	0	1	0	0	0	0	1	1	1	0	0
P002		2	69	260	12	49	2		1	1	0	1	0	0	0	1	1	1	0	1	1	0	1	1
P003		2	64	240	12	71	2		0	0	0	0	0	0	0	0	0	0	0	0	0	0	0	0
P004		2	68	30	17	12	2		1	1	0	1	0	0	0	0	1	1	1	0	0	0	0	1
P005		2	60	96	12	26	2		1	1	1	1	1	0	0	1	0	1	1	0	1	1	1	1
P006		2	50	10	10	12	2		0	0	1	0	0	1	1	0	0	0	0	0	0	1	0	0
P007		2	54	120	6	41	2		1	0	0	0	1	0	1	0	1	0	0	0	1	1	0	1
P008		2	67	264		37	2		1	0	0	1	1	1	1	1	0	1	1	1	0	0	0	1
P009		2	59	9	13	10	1	10	1	0	0	1	0	1	0	0	1	0	0	0	1	0	0	1
P010		1	66	36	12	18	2		1	1	1	1	1	0	1	1	1	1	1	0	1	1	1	1
P011		2	60	48		19	2		1	1	0	0	1	0	0	0	0	0	0	0	1	0	1	0
P012		1	55	24	17	27	2		1	1	0	1	1	1	1	1	1	1	1	0	1	1	1	1
P013		2	79	96	8	37	2		1	0	1	1	0	0	0	0	1	0	0	0	1	0	0	1
P014		1	73	120	19	24	2		1	0	0	0	1	0	0	0	1	1	0	0	0	0	0	1
P015		1	71	360	10	55	2		0	0	0	0	1	0	1	0	1	0	0	0	0	0	1	0
P016		2	62	355	11	25	2		1	1	0	1	0	0	0	1	1	1	1	1	1	1	1	1
P017		1	76	14	9	28	2		1	1	0	1	0	0	1	1	1	1	1	1	1	0	1	1
P018		2	70	12	12	13	2		1	0	0	1	0	0	0	1	0	1	1	0	0	0	1	1
P019		1	54	240	11	37	2		0	0	1	1	0	1	0	0	1	0	0	1	1	0	0	1
P020		2	69	192	12	57	1	60	1	1	0	0	1	0	0	1	0	1	0	1	1	1	1	1
P022		2	80	60	14	49	2		1	1	0	0	0	0	0	0	0	1	0	0	0	0	1	1
P023		2	76	144	16	39	2		1	0	0	0	0	0	0	0	1	0	0	0	1	0	1	1
P024		1	70	60	10		1	40	1	0	1	1	1	0	1	1	0	0	1	0	0	1	1	1
P025		2	68	216	11	29	2		1	1	0	1	1	0	0	1	1	1	0	0	0	1	0	0
P026		2	67	300	12	67	2		0	1	0	0	0	0	0	1	1	0	0	0	0	0	0	1
P027		2	88	12	13		2		0	0	0	0	1	0	0	0	0	0	0	0	0	0	0	1
P028		2	78	48	12	6	2		1	1	1	0	1	0	0	0	0	0	1	1	1	1	0	1
P029		2	86	12	11		2		0	0	1	1	1	1	0	1	1	1	1	0	1	1	1	1
P030		2	78	48	19	8	2		1	1	1	1	1	1	1	1	1	1	1	1	1	1	1	1
P031		2	81	48	18	21	2		0	1	1	1	1	0	0	1	1	1	1	1	1	1	1	1
P032		1	65	24	10		2		1	0	0	1	0	0	1	0	0	1	1	0	1	0	0	1
P033		1	53	60	14.5	8	1	5	1	1	1	1	0	1	1	0	0	0	0	1	0	1	0	1
P034		1	61	12			2		1	1	1	1	1	1	1	1	1	1	1	1	1	1	1	1
P035		2	59	26	13		2		0	1	0	0	0	0	0	1	0	0	0	0	0	0	0	0
P036		1	69	120	12		1	2	0	0	1	1	1	0	0	1	0	0	0	1	0	1	1	1
P037		2	60	144	13	9	1	10	1	1	0	0	0	0	0	0	0	0	1	0	0	1	1	1
P038		2	71	156	16	31	2		1	0	0	1	0	0	0	1	1	1	0	1	0	1	0	1
P040		2	55	24	10		1	3	1	1	0	1	1	0	0	0	1	0	0	0	1	1	0	1
P041		1	65	144	15	60	2		0	1	1	1	0	0	0	1	1	0	0	1	1	0	1	1
P042		2	65	180	14	17	1		1	0	1	1	0	0	0	0	1	0	0	0	0	0	0	1
P043		2	66	144	13	17	2		1	1	1	1	0	0	1	1	1	0	1	1	1	1	1	1

## Sheet: healthy Ulm
cu_Proband	Correction	cu_gender (1=female; 2=male)	cu_age	cu_disease duration (months)	cu_education (years)	cu_UPDRS III	cu_smoking (1y,2n)	cu_pack years	cu_Stick 1	cu_Stick 2	cu_Stick 3	cu_Stick 4	cu_Stick 5	cu_Stick 6	cu_Stick 7	cu_Stick 8	cu_Stick 9	cu_Stick 10	cu_Stick 11	cu_Stick 12	cu_Stick 13	cu_Stick 14	cu_Stick 15	cu_Stick 16
C001		1	37		17		2		1	1	1	1	1	1	1	1	1	1	1	1	1	1	1	1
C002		2	58		18		2		1	1	0	1	1	1	1	1	1	1	1	1	1	1	1	1
C003		1	25		14		1	5	1	0	1	1	1	1	1	1	1	1	1	1	1	1	0	1
C004		1	45		16		2		1	1	1	1	1	1	1	1	1	0	1	1	1	1	1	1
C005		1	47		18		2		1	1	1	1	1	1	1	1	1	1	1	1	1	1	1	1
C006		1	42		19		2		1	1	1	1	1	1	1	1	1	0	1	1	1	1	1	1
C007		1	53		16		2		1	1	1	1	1	1	1	1	1	0	1	1	1	1	1	1
C008		1	42		18		1	10	1	1	1	1	1	0	1	1	1	1	1	1	1	1	1	1
C009		1	33		12		2		1	1	0	1	1	1	1	1	1	0	1	1	1	1	1	1
C010		1	55		16		2		1	1	1	1	1	1	1	1	1	1	1	1	1	1	1	1
C011		2	29		13		2		1	1	1	1	1	1	1	1	1	1	1	1	1	1	1	1
C012		2	30		13		2		1	1	1	1	1	1	1	1	1	1	1	1	1	1	1	1
C013		1	23		13		2		1	1	1	1	1	1	1	1	1	1	1	1	1	1	0	1
C014		1	26		13		2		1	1	1	1	1	1	1	1	1	0	1	1	1	1	1	1
C015		1	23		12		2		1	1	0	1	1	1	1	1	1	1	1	1	1	1	1	1
C016		1	32		16		2		1	1	0	1	1	1	1	1	1	1	1	1	1	1	1	1
C017		2	59		9		1	40	1	1	1	1	1	1	1	0	1	1	1	1	1	1	1	1
C018		1	54		16		1	17	1	1	1	1	1	0	1	1	1	1	1	1	1	1	1	1
C019		1	56		15		2		1	0	1	1	1	1	0	0	1	1	1	0	1	1	1	1
C020		1	50		13		2		1	1	1	1	1	0	1	1	1	1	1	1	1	1	0	1
C021		1	61		15		1	20	0	1	1	1	1	1	1	0	1	0	1	1	1	0	1	1
C022		1	60		12		2		1	0	1	1	1	1	1	0	1	1	1	1	1	1	1	1
C023		2	32		15		2		1	1	1	1	1	1	1	1	1	1	1	1	0	1	1	1
C024		1	46		18		2		1	1	1	1	1	1	1	1	1	1	1	1	1	1	1	1
C025		1	48		13		2		1	1	1	1	1	1	1	1	1	1	1	1	1	1	1	1
C026		1	66		12		1	30	1	1	1	1	1	1	1	1	1	1	1	1	1	1	0	1
C027		1	60		12		2		1	1	0	1	1	1	1	1	1	1	1	1	1	1	1	1
C028		1	28		15		2		1	1	1	1	1	1	1	0	1	1	1	1	1	1	1	1
C029		1	29		15		2		1	1	1	1	1	0	1	1	1	0	1	1	1	1	1	1
C030		1	25		15		2		1	1	1	1	0	1	1	1	1	1	1	1	1	0	1	1
C031		2	24		15		2		1	1	1	1	1	1	1	1	1	1	1	1	1	1	1	1
C032		2	23		15		2		1	1	1	1	1	1	1	1	1	0	1	1	1	1	1	1
C033		1	23		15		2		1	1	1	1	1	1	1	0	0	1	1	1	1	1	1	1
C034		1	37		15		1	5	1	1	0	1	1	0	1	1	1	1	1	1	1	1	1	1
C035		2	54		17		2		1	1	0	1	1	0	1	1	1	1	1	1	1	1	0	1
C036		1	48		12		2		1	0	1	1	1	0	1	0	1	1	1	1	1	1	1	1
C037		1	76		12		2		1	1	1	1	1	0	1	1	1	1	0	1	1	0	1	1
C038		2	80		10		2		1	1	0	1	1	1	1	1	1	1	0	1	1	0	0	1
C039		2	71		10		2		1	1	1	1	1	0	1	0	1	0	1	0	0	0	1	1
C040		1	58		9		1	20	1	1	1	1	1	1	1	0	1	1	1	1	1	1	1	1
C041		1	31		18		2		1	1	1	1	1	0	1	1	1	0	1	1	1	1	1	1
C042		2	22		15		2		1	1	1	1	1	1	1	1	1	1	1	1	1	1	1	1
C043		1	62		11		2		1	1	1	1	1	1	1	1	1	1	1	1	0	1	1	1
C044		2	37		20		2		1	1	1	1	1	1	1	0	1	1	1	1	1	1	0	1
C045		2	79		16		2		1	1	0	1	1	0	1	1	1	0	1	1	1	0	1	1
C046		1	50		9		2		1	0	1	1	1	0	1	0	1	1	1	1	1	1	1	1
C047		2	60		12		1	30	1	1	1	1	1	1	0	1	1	0	1	1	1	1	1	1
C048		1	71		11		2		1	1	0	1	1	0	1	1	1	1	1	1	0	1	1	0
C049		1	64		11.5		2		1	1	1	1	1	1	1	1	1	1	1	1	1	1	1	1
C050		2	80		16		2		1	1	0	1	1	1	1	1	0	1	1	1	1	0	1	1
C051		1	67		13		1	1.5	1	1	0	1	1	0	1	1	1	1	1	1	1	1	1	1
C052		1	56		15		2		1	1	1	1	1	1	1	1	1	1	1	1	1	1	1	1
C053		1	66		16		2		1	1	1	1	1	0	1	1	1	1	1	1	0	1	1	1
C054		2	65		14		1	8	0	1	1	1	0	1	1	0	1	0	0	1	1	1	0	1
C055		2	55		13.5		1	15	1	1	1	1	1	1	1	1	1	1	1	1	1	1	1	1
C056		2	72		21		2		1	1	0	1	0	1	1	1	1	0	1	1	1	1	1	1
C057		1	68		12		2		1	0	1	1	1	1	1	1	1	1	0	1	0	1	1	1
C058		2	66		13		2		1	1	1	1	1	1	1	1	1	0	1	1	1	1	1	1
C059		1	70		10		2		1	0	1	1	0	1	1	1	1	1	1	1	1	0	0	1
C060		1	61		14		2		1	1	1	1	1	0	1	1	1	0	1	1	0	0	0	1
C061		1	61		14		2		1	1	1	1	1	1	1	1	1	1	1	1	1	1	1	1
C062		2	28		17		2		1	1	1	1	1	1	1	1	1	0	1	1	1	1	1	1
C063		1	27		19		2		1	1	1	1	1	1	1	1	1	0	1	1	1	1	0	1
C064		1	29		19		2		1	0	1	1	0	1	1	1	1	1	1	1	1	1	0	1
C065		1	33		16		2		1	1	1	1	1	1	1	1	1	1	1	1	1	1	1	1
C066		1	36		19		1	5	1	0	1	1	1	1	1	1	1	1	1	1	1	1	1	1
C067		1	34		18		2		1	1	1	1	1	1	1	1	1	1	1	1	1	1	1	1
C068		2	38		13		1	2	1	1	1	1	1	0	1	1	1	1	1	1	1	1	1	1
C069		1	55		13		1	40	1	1	1	1	1	1	1	1	1	0	1	1	1	1	1	0
C070		1	36		16		1	2	1	1	1	1	0	1	1	1	1	1	1	1	1	1	1	1
C071		1	26		19		2		1	1	1	1	1	1	1	1	1	1	1	1	1	1	1	1
C072		2	33		22		1	10	1	1	1	1	1	1	1	1	1	1	1	1	1	1	1	1
C073		1	39		18		2		1	0	1	1	1	1	1	0	1	1	1	1	1	1	1	1
C074		1	35		19		2		1	1	1	1	1	1	1	1	1	1	1	1	1	1	1	1
C075		2	83		15		2		1	1	1	1	0	1	1	0	1	1	1	1	1	1	1	1
C076		2	22		15		2		1	1	1	1	1	1	1	0	1	0	1	1	1	1	1	1
C077		2	22		15		2		1	1	1	1	1	1	1	1	1	1	1	1	1	1	1	1
C078		2	26		19		2		1	1	1	1	1	1	1	1	1	0	1	1	1	1	1	1
C079		2	24		16		2		1	0	1	1	1	1	1	1	1	0	1	1	1	1	1	1
C080		1	35		13		1	12	1	0	1	1	1	1	1	0	1	1	1	1	1	1	0	1
C081		2	57		19		2		1	1	1	1	1	0	1	1	1	1	1	1	1	1	1	1
C082		2	47		19		2		1	1	1	1	1	1	1	1	1	1	1	1	1	1	0	1
C083		1	47		19		1	2	1	1	1	1	1	1	1	0	1	1	1	1	1	1	1	1
C084		2	54		12		1	5	1	1	1	1	1	1	1	1	1	0	1	1	1	1	1	1
C085		2	51		17		1	11	1	1	0	0	1	1	1	0	1	1	1	1	0	1	0	1
C086		1	52		13		1	12	1	1	1	1	1	1	1	1	1	1	1	1	1	1	0	1
C087		1	45		12		1	28	1	1	1	1	1	0	1	1	1	1	1	1	1	1	1	1
C088		1	53		12		2		1	1	1	1	1	1	1	1	1	0	1	1	1	1	1	1
C089		2	40		19		2		1	1	1	1	1	1	1	1	1	1	1	1	1	1	0	1
C090		2	44		17		2		1	1	1	1	1	0	1	1	1	1	1	1	1	1	1	1
C091		2	52		13		1	6	1	0	1	1	1	1	1	1	1	1	1	1	1	1	1	1
C092		2	48		15		2		1	1	1	1	1	0	1	1	1	1	1	1	1	1	1	1
C093		1	55		17		1	1	1	1	0	1	1	1	1	1	1	1	1	1	1	1	1	1
C094		1	60		17		1	2	1	1	1	1	1	1	1	1	1	1	1	1	1	1	0	1
C095		1	45		13		1	2	1	1	1	1	1	1	1	1	1	0	1	1	1	1	1	1
C096		1	50		15		2		1	1	1	1	1	1	1	1	1	1	1	1	1	1	1	1
C097		2	53		19		2		1	1	1	1	1	1	1	1	1	1	1	1	1	1	1	0
C098		1	53		20		2		1	1	1	1	1	1	1	1	1	1	1	1	1	1	1	1
C099		2	54		20		1	2	1	1	1	1	1	0	1	1	1	0	1	1	1	1	1	1
C100		2	76		16		2		1	1	1	1	1	0	1	1	1	1	1	1	1	1	1	1

## Sheet: patients Beijing
bp_Proband		bp_gender (1=female, 2=male)	bp_age	bp_disease duration (months)	bp_education (years)	bp_UPDRS III	bp_smoking (1y,2n)	bp_pack years	bp_Stick 1	bp_Stick 2	bp_Stick 3	bp_Stick 4	bp_Stick 5	bp_Stick 6	bp_Stick 7	bp_Stick 8	bp_Stick 9	bp_Stick 10	bp_Stick 11	bp_Stick 12	bp_Stick 13	bp_Stick 14	bp_Stick 15	bp_Stick 16
BP001		2	78	6	9	37	1	20	1	1	0	1	1	1	0	0	0	1	0	1	1	1	1	1
BP002		1	46	96	9	53	2		1	0	0	1	1	0	1	1	0	1	0	1	1	1	1	1
BP003		1	69	6	9	7	2		0	0	0	0	1	0	0	1	0	0	1	0	1	0	1	1
BP004		2	73	9	16	15	2		1	1	0	1	0	1	0	1	0	0	1	1	0	0	1	0
BP005		2	57	12	6	40	2		1	0	0	0	0	0	0	0	0	0	0	0	0	1	1	0
BP006		2	71	48	15	20	2		0	0	1	1	0	1	1	1	0	0	1	1	1	1	0	1
BP007		2	77	12	12	17	2		0	1	0	1	0	0	1	1	0	1	0	1	0	0	1	1
BP008		2	58	84	19	30	1	24	1	0	0	1	0	1	0	1	1	1	0	1	0	1	1	1
BP009		2	62	36	12	34	2		1	1	1	1	0	1	0	1	1	0	1	0	1	1	1	1
BP010		1	61	24	15	15	2		1	0	1	1	1	1	1	1	1	1	1	1	1	1	1	1
BP011		1	60	48	12	6	2		1	0	1	1	0	1	1	1	1	1	0	1	0	1	1	1
BP012		1	67	6	9	23	2		1	1	1	1	1	1	1	1	1	1	1	1	1	1	1	1
BP013		2	48	36	12	47	2		1	0	1	1	1	0	1	0	0	1	1	1	1	0	1	1
BP014		1	62	24	12	5	2		1	0	1	1	1	0	1	0	1	0	1	0	1	1	1	1
BP015		1	78	48	16	9	2		1	1	1	1	1	1	0	1	0	1	0	0	1	1	1	1
BP016		1	40	1	21	12	2		1	1	1	1	1	0	1	1	0	1	1	1	1	1	1	1
BP017		1	82	2	12	27	2		1	0	0	1	1	0	0	1	0	1	1	1	1	1	1	1
BP018		2	57	12	12	19	2		1	0	1	0	1	1	0	0	0	1	0	0	1	0	1	1
BP019		2	66	12	9	17	2		1	0	0	1	0	1	0	0	1	0	0	1	0	0	1	0
BP020		1	74	18	16	22	2		0	0	0	0	1	0	0	1	1	0	0	0	1	1	0	1
BP021		2	54	24	12	15	1	180	1	0	0	1	0	1	1	1	0	1	0	0	0	1	1	0
BP022		1	61	36	12	2	2		0	0	0	1	1	1	0	1	1	1	1	1	1	1	1	1
BP023		1	65	6	9	3	2		1	1	0	0	1	0	1	0	0	1	0	0	1	1	1	0
BP024		2	63	36	16	22	2		0	0	0	1	0	0	1	1	1	1	0	1	1	1	0	0
BP025		1	59	3	12	29	2		1	1	1	1	0	1	1	1	1	1	1	1	0	0	1	1
BP026		1	55	0.75	9	26	2		1	0	1	1	0	0	1	0	1	0	0	1	1	1	1	1
BP027		2	64	65	8	15	2		1	1	0	1	1	1	1	1	0	0	0	0	0	0	1	1
BP028		1	64	24	9	25	2		1	0	0	0	1	1	1	1	1	1	0	1	1	1	0	1
BP029		1	74	10	12	25	2		1	0	1	1	0	0	1	1	1	0	1	1	1	0	1	0
BP030		1	72	54	17	9	2		1	1	0	1	1	1	0	1	1	1	1	1	0	1	1	1
BP031		1	56	30	17	16	2		1	0	0	1	0	0	0	1	0	1	0	1	0	1	1	1
BP032		2	65	12	17	24	1	20	1	0	0	1	0	0	1	1	1	1	0	1	0	0	1	1
BP033		2	71	240	12	43	2		0	1	0	0	0	0	1	1	0	0	0	1	0	1	0	1
BP034		2	62	132	17	35	2		0	1	0	0	0	0	0	1	1	0	0	0	0	0	0	0
BP035		2	65	36	16	33	2		1	0	0	0	0	0	0	1	1	0	1	1	0	0	0	1
BP036		1	74	30	17	15	2		1	0	1	0	1	0	0	1	0	1	0	0	0	0	0	1
BP037		2	67	60	6	29	1	20	1	0	0	1	0	0	1	0	0	0	0	1	1	1	0	0
BP038		2	71	120	10	41	2		1	0	0	1	0	1	1	1	1	0	0	0	1	1	0	1
BP039		1	54	96	17	33	2		1	0	0	0	0	0	0	1	1	0	0	0	0	1	1	1

## Sheet: healthy Beijing
cb_Proband		cb_gender (1=female; 2=male)	cb_age	cb_disease duration (months)	cb_education (years)	cb_UPDRS III	cb_smoking (1y,2n)	cb_pack years	cb_Stick 1	cb_Stick 2	cb_Stick 3	cb_Stick 4	cb_Stick 5	cb_Stick 6	cb_Stick 7	cb_Stick 8	cb_Stick 9	cb_Stick 10	cb_Stick 11	cb_Stick 12	cb_Stick 13	cb_Stick 14	cb_Stick 15	cb_Stick 16
CB001		f	73		9		2		1	0	0	1	1	1	1	1	1	0	1	1	1	1	1	1
CB002		m	66		15		2		1	0	1	1	1	1	1	0	0	1	0	1	1	1	1	1
CB003		m	66		12		2		1	1	0	1	0	1	0	1	0	1	1	1	1	0	1	1
CB004		m	72		15		2		1	1	1	1	1	1	1	1	1	1	1	1	1	1	1	1
CB005		f	59		15		2		1	1	1	1	1	1	1	1	0	1	1	1	1	1	1	1
CB006		m	58		15		2		1	1	1	1	1	1	1	1	1	1	1	1	1	1	1	1
CB007		f	71		9		2		1	1	1	1	1	0	1	1	1	1	1	1	1	1	1	1
CB008		m	55		16		2		1	1	0	1	1	1	1	1	1	1	1	1	1	1	1	1
CB009		f	64		15		2		1	1	1	1	1	1	1	1	0	1	1	1	1	1	1	1
CB010		m	48		12		2		0	1	1	0	1	0	1	1	0	0	1	1	1	1	1	1
CB011		f	71		15		2		1	1	0	1	1	0	1	1	0	0	1	1	1	1	1	1
CB012		f	59		12		2		1	0	0	1	0	1	1	1	0	1	1	1	1	1	1	1
CB013		m	85		12		2		1	1	0	0	0	1	1	1	0	1	1	1	1	1	1	1
CB014		f	49		9		2		0	1	0	1	1	1	1	1	1	1	0	0	1	1	0	0
CB015		f	73		16		2		1	1	1	1	0	1	1	1	1	0	1	1	1	1	1	1
CB016		f	63		12		2		1	0	1	1	1	1	1	1	0	1	1	1	1	1	1	1
CB017		m	36		16		2		1	1	1	1	1	1	1	1	0	1	1	1	1	1	1	1
CB018		m	59		12		1	52	0	0	0	1	0	0	1	0	1	0	0	0	0	1	0	1
CB019		f	64		16		2		1	1	1	1	1	1	1	1	1	1	1	1	1	1	1	1
CB020		f	60		12		2		1	0	0	1	1	1	1	1	1	1	0	1	1	1	1	1
CB021		F	58		12		2		1	0	1	1	1	1	1	1	0	1	1	1	1	1	1	1
CB022		f	67		12		2		1	0	0	1	1	1	1	1	0	1	0	1	1	0	1	1
CB023		f	25		20		2		1	0	1	1	1	0	1	1	0	1	1	1	1	1	1	1
CB024		m	33		16		2		1	1	1	1	1	1	1	1	0	1	1	1	1	1	1	1
CB025		m	34		19		2		1	1	1	1	1	0	1	1	1	1	1	1	1	1	0	1
CB026		f	34		16		2		1	1	0	1	1	1	1	1	0	1	1	1	1	1	1	1
CB027		f	24		19		2		1	0	1	1	1	0	1	1	1	1	1	1	1	1	1	1
CB028		f	25		18		2		1	0	1	1	1	1	1	1	1	1	1	1	1	1	1	1
CB029		f	38		16		2		1	0	1	1	1	1	0	1	1	1	1	1	1	1	1	1
CB030		m	35		20		2		1	1	1	1	1	1	1	1	0	1	1	1	1	1	1	1
CB031		f	44		20		2		1	0	0	1	1	1	1	1	0	1	1	1	1	1	1	1
CB032		f	33		20		2		1	0	1	1	1	1	1	1	0	1	1	1	1	1	1	1
CB033		f	42		20		2		1	0	1	1	1	1	1	1	0	1	1	1	1	1	1	1
CB034		f	44		20		2		1	0	1	1	1	1	1	1	1	1	1	1	1	1	1	1
CB035		f	25		19		2		1	1	0	1	1	0	1	1	0	1	1	1	1	1	1	1
CB036		f	23		16		2		1	0	1	1	0	1	1	1	0	1	1	1	1	1	1	1
CB037		m	23		19		2		1	0	1	1	1	1	1	1	1	1	1	1	1	1	1	1
CB038		f	31		20		2		1	0	1	1	0	1	1	1	0	1	1	1	1	1	1	1
CB039		m	24		18		2		1	0	1	1	1	1	0	1	1	1	1	1	1	1	1	1
CB040		m	25		18		2		1	0	0	1	1	1	1	1	0	1	1	0	1	1	1	1
CB041		m	24		19		2		1	0	0	1	1	1	1	1	0	1	0	1	1	1	1	1
CB042		m	25		16		2		1	0	1	0	0	0	1	1	0	1	0	1	1	0	0	1
CB043		f	32		20		2		1	1	1	1	1	1	1	1	1	1	1	1	1	1	1	1
CB044		f	39		15		2		1	0	0	1	1	1	1	1	0	1	1	1	1	1	1	1
CB045		f	33		15		2		1	0	1	1	1	1	1	1	0	1	1	1	1	1	1	1
CB046		f	39		6		2		1	1	1	1	1	1	0	1	0	1	1	1	1	1	1	1
CB047		f	30		15		2		1	1	1	1	1	1	1	1	0	1	1	1	1	1	1	1
CB048		f	33		15		2		1	0	0	1	1	1	1	1	0	1	1	1	1	1	1	1
CB049		f	22		15		2		1	0	1	1	0	1	1	1	1	1	0	1	1	0	1	1
CB050		f	24		15		2		1	1	1	1	1	0	1	1	1	1	1	1	1	1	0	0
CB051		f	37		22		2		1	0	1	1	1	1	1	1	1	1	1	1	1	1	1	1
CB052		m	29		20		2		1	1	0	1	0	1	1	1	0	1	1	1	1	1	1	1
CB053		m	33		17		1	10	1	1	1	1	0	0	1	1	1	1	1	1	1	1	1	1
CB054		m	29		20		2		1	0	1	1	1	0	1	1	1	1	1	1	1	1	1	1
CB055		m	26		17		2		1	1	1	1	1	0	1	1	1	1	1	1	1	1	1	1
CB056		m	27		20		2		1	0	1	1	1	0	1	1	1	1	1	1	0	1	0	0
CB057		m	34		18		2		1	0	0	1	1	1	0	1	0	1	0	1	1	1	1	1
CB058		m	25		20		2		1	0	0	1	1	0	0	1	0	1	1	1	1	1	1	1
CB059		f	25		17		2		1	0	1	1	1	0	1	1	1	1	1	1	1	1	1	1
CB060		f	27		15		2		1	1	0	1	1	1	1	1	0	1	1	1	1	1	1	1
CB061		f	33		16		2		1	1	0	1	1	1	1	1	1	1	1	1	1	1	1	1
CB062		m	29		20		2		1	1	1	1	1	1	1	1	1	1	1	1	1	1	1	1
CB063		f	65		6		2		1	1	0	1	0	1	1	1	0	1	1	1	1	1	1	1
CB064		m	52		9		2		1	0	1	1	1	0	1	1	1	1	1	1	1	1	1	1
CB065		f	55		9		2		1	1	1	1	1	1	1	1	1	1	1	1	1	1	1	1
CB066		f	52		9		2		1	0	0	1	1	1	1	1	1	1	0	0	1	1	1	1
CB067		f	55		6		2		0	1	1	1	0	0	0	1	1	1	1	1	1	1	0	1
CB068		f	51		17		2		1	0	1	1	1	0	1	1	0	1	1	1	1	1	1	1
CB069		m	57		9		2		1	0	1	1	0	1	0	1	1	1	0	1	0	1	1	1
CB070		f	65		6		2		1	0	1	1	1	0	1	1	1	0	1	1	0	1	1	1
CB071		m	75		6		2		1	1	1	1	1	1	1	1	1	1	0	1	1	1	1	1
